# Supplementary material for: Detection and Genotypic Analysis of Anaplasma bovis and A. phagocytophilum in Horse Blood and Lung Tissue
Source: Int J Mol Sci. 2023 Feb 7;24(4):3239. doi: 10.3390/ijms24043239 (PMC9966372; doi:10.3390/ijms24043239)
Supplement: Supplementary file 1 [file ijms-24-03239-s001.zip]

Archive with 1 entries (1 files):
- ijms-2155802-supplementary.pdf
